# Supplementary material for: Kinship Solutions for Partially Observed Multiphenotype Data
Source: J Comput Biol. 2020 Sep 4;27(9):1461–70. doi: 10.1089/cmb.2019.0440 (PMC7482112; doi:10.1089/cmb.2019.0440)
Supplement: Supplemental data [file Supp_Data.zip]

Archive with 8 entries (7 files):
- kgen-master/
- kgen-master/Makefile
- kgen-master/README.md
- kgen-master/kgen
- kgen-master/kgen.c
- kgen-master/kgen.h
- kgen-master/libqrupdate.a
- kgen-master/supmat.pdf
